# Supplementary material for: Comprehensive chemical and bioactive investigation of Chinese peony flower: a case of valorization of by-products as a new food ingredient from Chinese herb
Source: Front Plant Sci. 2025 Jan 27;15:1501966. doi: 10.3389/fpls.2024.1501966 (PMC11808149; doi:10.3389/fpls.2024.1501966)
Supplement: Supplementary file 3 [file Table2.xlsx]

## Sheet: Sheet1
Table S2. Detailed table of the content or relative content of 69 targets quantified by LC-MS
		1	2	3	4	5	6	7	8	9	10	11	12	13	14	15	16	17	18	19	20	21	22	23	24	25	26	27	28	29	30	31	32	33	34	35	36	37	38	39	40	41	42	43	44	45	46	47	48
Unit: ng/ml	Filename	Cyanidin-3,5-O-diglucoside	Delphinidol-3-O-glucoside	Delphinidin	Cyanidin-3-O-glucoside	Cyanidin	Petunidin-3-O-glucoside	Cyanidin-3-O-rutinoside	Pelargonidin-3-O-glucoside	Pelargonidin	Peonidin-3-O-glucoside	Malvidin-3-O-glucoside	Cyanidin_3-(6”-malonylglucoside)	Kaempferol-dihexoside	Dihydrokaempferol-hexoside	Kaempferol-(malonyl)-dihexoside	Kaempferol-(galloylhexoside)-hexoside	Kaempferol-hexoside-deoxyhexoside_II	Kaempferol-rutinoside-hexoside	Kaempferol-hexoside	Kaempferol-hexoside II	Kaempferol_or_Luteolin-(galloylhexoside)-_gallic_a	Kaempferol-malonyl-hexoside_I	Kaempferol-malonyl-hexoside_II	Kaempferol	Astragalin	Isorhamnetin-trihexoside	Isorhamnetin-trihexoside_II	Isorhamnetin-(malonyl)-hexoside-_hexoside	Isorhamnetin-trihexoside_III	Isorhamnetin-deoxyhexoside_-hexoside	Isorhamnetin-(malonyl)-dihexoside	Isorhamnetin-deoxyhexoside_-hexoside_II	Isorhamnetin-digallic_acid-benzoic_acid	Isorhamnetin-deoxyhexoside_-hexoside_III	Isorhamnetin-(p-coumaroyl)-hexoside	Quercetin-(galloyl)-dihexoside_I	Quercetin-(galloyl)-dihexoside_II	Quercetin-pentoside_I	Quercetin-hexoside-deoxyhexoside	Quercetin-(galloyl)-hexoside	Quercetin-deoxyhexoside-hexoside_II	Quercetin-(malonyl)-hexoside	Quercetin-(digalloyl)-hexoside	Quercetin-pentoside_II	Quercetin	Luteolin-(galloylhenxoside)-hexoside	Luteoloside	Luteolin-deoxyhexoside_I
	petal-AH-1	1929.66	62.4273	67.5701	37.441	1286.85	359.059	0	26.3991	29.5329	2670.38	33.4218	827.637	519.111	8.15742	99.3868	0	161.74	0	592.234	499.628	8.07733	264.866	264.866	24.7232	499.628	11.5674	27.6957	1054.03	17.9122	1075.77	28.6013	1075.77	28.6013	79.5655	12.7386	22.1985	43.5287	55.8481	72.5445	33.3761	30.9319	12.7292	321.199	97.4853	145.183	478.759	85.0278	411.135
	petal-AH-2	1823.78	129.861	120.478	40.1625	1306.2	372.815	9.89966	25.9657	23.5134	2783.29	32.3897	856.725	535.607	8.5573	94.9267	0	166.632	0	610.999	513.869	7.89952	256.079	256.079	25.4243	513.869	11.1622	31.0754	966.332	16.0078	1147	27.7399	109.874	27.7399	109.874	16.7958	23.5725	44.714	64.3016	85.4278	38.4882	37.1798	12.5122	365.88	87.7358	160.334	488.92	69.4505	463.816
	petal-AH-3	2217.97	76.6998	114.737	37.6639	1235.35	396.114	0	28.0111	28.0108	2868.48	21.5924	914.649	525.874	8.16187	96.4564	0	164.916	0	598.078	495.956	7.96112	255.174	255.174	25.4192	495.956	11.657	30.6362	1019.58	16.2781	1072.83	28.2705	1072.83	28.2705	78.477	15.0678	23.2601	42.785	0	75.5647	35.8978	29.3286	11.417	327.923	102.715	162.431	488.831	92.9988	469.316
	petal-AH-4	1922.33	79.0808	126.054	41.7129	1186.48	350.471	41.855	27.1534	29.57	2683.75	32.9674	799.534	505.9	7.8658	96.3061	0	153.73	0	588.688	483.392	7.57442	264.68	264.68	23.5243	483.392	11.0163	28.6655	1069.79	16.6116	1066.82	28.912	1066.82	28.912	74.644	18.2665	21.3232	42.9262	60.7094	75.6468	33.8178	26.4889	11.9172	315.635	86.8024	140.967	466.166	98.1321	410.308
	petal-AH-5	2241.49	76.7295	130.881	137.243	1278.9	360.125	0	0	22.5274	3402.49	22.4579	845.95	532.551	8.3529	89.7371	0	163.285	0	606.749	516.673	8.36459	246.268	246.268	27.1967	516.673	11.4149	31.6928	983.015	14.9231	1034.02	26.4478	69.4523	26.4478	69.4523	14.7419	22.8763	45.3324	66.7543	88.5692	40.1451	33.704	11.0377	333.86	101.94	162.741	505.56	89.0852	506.701
	petal-AH-6	1961.34	68.3016	91.5615	38.411	1213.24	347.432	47.154	0	20.3876	2650.9	29.4995	912.214	513.048	8.01126	92.5329	0	157.135	0	608.33	506.524	8.0327	254.758	254.758	25.2169	506.524	11.2861	31.6384	929.068	16.36	1005.55	26.6955	1005.55	26.6517	67.7084	15.7709	21.6944	45.1231	61.6865	80.9038	33.8234	42.8929	11.4358	333.549	102.905	156.393	478.938	85.6366	466.866
	petal-SC-1	26.846	62.5081	46.6396	47.3919	689.453	2330.61	7.18888	59.0605	16.2654	153.058	238.109	416.691	424.421	3.52041	68.8559	0	85.2167	0	315.834	618.438	5.4084	263.874	263.874	20.8922	618.438	10.8414	11.0845	122.426	39.4404	203.27	12.7476	203.27	12.7476	11.9378	11.7349	11.9982	12.538	43.9107	73.7672	27.2269	23.8413	14.6084	46.6369	43.2386	63.2628	357.985	173.145	554.684
	petal-SC-2	15.0736	59.2099	54.9744	8.07719	540.052	2357.25	6.57265	71.3985	17.6264	97.7482	305.446	349.371	411.976	3.56715	57.632	0	67.2181	0	269.162	596.515	4.39418	211.575	211.575	16.8944	596.515	11.0602	11.1941	97.5991	37.9066	168.321	12.5065	11.4204	12.5065	11.4115	12.6504	11.6334	12.9396	39.0979	66.683	22.4837	27.0554	15.169	47.5054	35.0832	64.0713	292.505	147.575	510.963
	petal-SC-3	22.7619	59.9039	50.2646	57.5035	716.975	2542.94	0	84.8189	19.2123	139.631	370.618	378.878	447.049	3.74775	66.1788	0	85.3684	0	310.593	621.553	4.96654	238.726	238.726	21.3797	621.553	11.0876	11.9029	109.838	38.9591	206.165	12.4829	206.165	12.4829	11.4612	12.4324	12.1846	13.7673	47.0015	78.363	27.9693	27.0645	13.6914	40.8797	46.3465	69.3765	366.698	233.093	588.136
	petal-SC-4	25.4067	62.8109	77.7041	11.1137	701.371	2547.18	8.14107	0	16.9225	148.414	178.575	408.713	444.263	3.49551	66.8725	0	82.654	0	328.138	650.643	5.51204	244.6	244.6	22.5362	650.643	11.2724	11.4524	119.4	39.1245	195.019	12.5908	195.019	12.5908	11.2336	12.3832	11.8787	12.667	47.5842	81.0463	22.0839	36.0326	13.6222	41.5944	35.7945	73.4828	371.882	174.399	615.422
	petal-SC-5	23.6649	60.9291	88.9181	54.4548	500.557	2338.26	0	0	18.3679	195.859	340.076	339.77	407.367	3.4129	59.3391	0	60.8753	0	257.005	567.414	3.44485	219.381	219.381	15.8529	567.414	11.3974	11.3128	123.618	37.9778	200.648	12.2925	200.648	12.2925	15.2388	12.7224	12.6844	11.9916	42.1476	72.2205	24.2845	24.2831	13.4918	47.9216	31.8181	62.8886	321.306	272.39	509.361
	petal-SC-6	19.4915	67.6889	47.5917	10.7852	667.004	3079.37	7.06808	0	15.9802	200.078	158.945	408.581	440.969	3.68633	64.5313	0	79.9564	0	300.749	638.343	5.07908	239.493	239.493	21.6415	638.343	10.9562	11.6039	105.122	41.6931	198.837	11.844	10.9299	11.844	11.6121	12.4055	11.772	11.7477	45.5805	53.9563	19.5699	36.1186	13.3124	42.1895	37.7191	68.5222	348.646	225.702	619.967
	petal-SD-1	1883.28	164.086	145.946	81.0151	731.875	2396.68	23.5432	0	19.9237	3622.07	114.132	688.083	569.714	5.50306	112.988	11.2137	85.4381	0	592.155	662.212	11.2395	336.858	336.858	79.0461	662.212	11.3541	23.3926	463.802	57.2488	245.758	25.8713	245.758	25.8713	79.0705	21.9038	17.3161	48.5749	91.5537	143.273	28.0005	55.4584	15.3153	165.328	100.816	150.973	674.066	0	260.384
	petal-SD-2	1764.96	79.768	147.65	63.9866	711.117	2522.86	22.7133	0	17.4961	2909.31	125.341	762.698	528.578	5.67607	117.61	10.1245	80.8617	0	581.953	627.333	11.2667	378.279	378.279	75.2905	627.333	0	23.1917	517.201	66.0766	260.231	31.0605	260.231	31.0605	89.0914	20.1812	16.3468	48.223	80.2928	104.633	25.3022	32.3864	14.6322	178.129	84.7579	149.519	639.905	0	223.132
	petal-SD-3	1993.68	86.4422	170.257	83.2733	712.615	2529.69	26.5974	0	19.3932	2983.85	154.033	765.667	560.138	5.87009	123.283	11.9147	85.5158	0	612.534	662.049	11.3832	363.63	363.63	83.9329	662.049	0	25.3224	514.614	60.7002	243.125	28.4059	243.125	28.4059	80.0712	20.4968	16.9714	53.3494	93.8164	144.748	16.5151	34.7138	11.8356	170.038	98.1307	158.54	684.273	79.3304	280.063
	petal-SD-4	2206.64	73.4003	165.77	56.6611	722.084	2284.23	70.9799	0	21.8654	4078.7	95.8744	728.353	567.289	5.51342	117.207	11.3905	81.8483	0	620.216	668.335	12.101	368.068	368.068	81.5003	668.335	10.7588	22.1698	508.454	58.8701	244.237	27.1004	244.237	27.0762	90.4964	27.5953	17.3853	52.8462	86.2083	111.507	22.3804	55.1882	13.3179	169.47	96.4604	162.032	666.646	83.6358	268.329
	petal-SD-5	2135.21	95.447	179.608	75.7904	737.862	2305.9	22.3324	0	23.5097	2899.39	162.955	683.861	567.125	5.75779	118.293	11.1724	83.7887	0	582.436	627.514	11.9638	360.608	360.608	77.9036	627.514	10.6661	23.7349	489.51	59.8178	265.043	27.7956	265.043	27.7956	84.2127	17.89	16.7465	53.1268	86.229	137.249	14.1784	32.1769	14.4077	183.462	101.974	150.305	705.718	96.3617	274.307
	petal-SD-6	2133.89	83.1531	163.882	31.317	709.359	2433.72	21.7671	0	19.4545	2833.59	91.3323	685.301	550.114	5.4068	115.281	10.1559	82.1179	0	591.819	643.855	11.6817	372.457	372.457	76.1904	643.855	11.0551	22.9107	524.109	58.9306	236.088	30.0944	236.088	30.0944	86.0523	19.1312	17.1077	49.7555	85.2021	110.684	28.906	59.3997	27.2089	176.185	106.566	150.405	620.191	74.0658	244.536
	petal-SX-1	1832.6	145.432	89.7819	44.2949	1160.37	491.025	0	0	25.5024	3007.87	38.435	778.517	488.362	7.33008	102.906	0	143.349	0	549.908	488.64	6.67383	282.204	282.204	24.8961	488.64	11.6765	25.9571	1105.19	20.8075	991.694	27.5622	991.694	27.5622	98.811	12.4556	22.3012	43.2639	50.9143	65.7165	29.0339	28.4059	13.0582	283.771	86.348	152.693	453.201	97.0029	377.754
	petal-SX-2	1651.77	112.2	114.269	39.1404	980.729	454.754	10.3462	0	23.7733	2345.14	39.0446	575.905	436.194	5.94799	75.7606	0	123.049	0	492.492	441.287	7.09781	222.753	222.753	20.1862	441.287	10.8128	23.4296	779.811	16.8444	760.752	23.0992	760.752	23.0463	61.7337	16.0262	20.8157	37.244	42.4807	56.6785	30.9897	27.9196	12.3948	271.844	61.6482	136.033	376.588	57.7617	298.794
	petal-SX-3	1773.97	153.282	122.146	49.8269	1238.33	571.729	0	0	25.9834	2827.52	23.6704	695.49	494.213	7.31224	88.1	0	154.016	0	536.756	487.367	7.2873	247.344	247.344	26.7509	487.367	11.9462	29.3223	940.837	21.448	978.716	23.9828	0	23.9828	85.8054	11.821	20.5807	44.2667	54.6712	69.183	30.7958	30.3574	12.4891	302.38	83.6422	161.066	491.402	89.8675	413.689
	petal-SX-4	1819.05	132.593	118.939	42.5701	1062.91	473.668	31.8462	0	20.2212	2623.01	53.3836	739.32	471.423	6.85683	88.9048	0	135.009	0	556.586	494.184	7.36901	273.939	273.939	26.4908	494.184	10.8659	23.1455	900.687	18.3519	846.96	25.0988	0	25.0988	71.4346	12.9846	20.3891	40.1176	49.4943	58.9452	29.268	28.5913	13.0706	285.482	78.2856	157.115	427.912	87.243	368.556
	petal-SX-5	1919.81	185.731	0	40.5426	1188.37	501.913	0	0	20.818	2686.86	27.9789	716.964	483.195	7.29502	92.2663	0	152.997	0	528.537	479.602	7.15595	259.02	259.02	26.2008	479.602	10.6678	27.7264	990.103	19.3424	1006.4	23.7416	1006.4	23.728	65.8653	13.8219	21.2985	43.321	49.4696	68.6136	32.8316	36.5687	12.4572	307.133	97.8512	163.428	460.985	100.814	396.436
	petal-SX-6	1607.48	132.321	126.218	41.4073	1158.03	581.501	10.7285	0	27.623	3210.64	43.4053	882.585	499.726	7.13573	92.6521	0	146.842	0	586.516	509.47	7.60747	277.698	277.698	26.9432	509.47	10.959	25.2913	1012.41	18.1477	938.122	25.4757	0	25.4757	81.0705	12.7724	21.2744	43.0883	54.6493	66.1204	33.8742	30.5999	12.6773	316.129	91.9793	170.814	480.671	78.9206	449.863
	calyx-AH-1	162.98	3167.26	2942.12	106.227	100.593	181.208	7.14193	12.364	33.8631	1686.4	31.3103	117.624	33.8565	0	9.27211	0	10.5745	0	77.7586	69.7194	1.29397	133.236	133.236	1.01368	69.7194	13.2259	26.2496	283.151	47.8758	136.543	25.0783	136.543	25.0783	16.257	17.4162	15.6685	26.9192	19.9435	53.7641	299.821	22.9996	169.146	84.6161	20.0295	28.3785	46.8765	215.861	13.146
	calyx-AH-2	176.189	1769.99	1538.84	280.162	114.398	154.516	8.43331	21.2103	25.0334	1766.43	26.3467	144.956	35.9687	0	13.2405	0	12.7088	0	104.711	105.635	1.64696	212.343	212.343	2.26504	105.635	0	24.7665	346.251	40.7961	147.566	24.5764	147.566	24.5764	18.032	17.9058	15.6418	31.193	21.8791	54.1045	198.396	33.0672	125.242	119.239	19.8949	35.4608	48.5958	164.477	33.7302
	calyx-AH-3	98.9678	757.17	232.808	387.969	222.797	131.35	8.19164	52.2943	39.6435	2738.04	33.0092	277.389	76.3903	0	32.6025	0	25.0409	0	178.298	149.648	2.55942	316.346	316.346	3.66236	149.648	12.3404	15.9986	740.171	24.315	243.417	43.5271	243.417	43.5271	25.7791	25.6284	18.1172	41.4707	35.5036	115.55	186.064	53.44	172.286	227.413	25.9691	53.237	73.7687	184.174	66.4997
	calyx-AH-4	134.437	1855.52	1823.73	173.984	148.944	205.293	8.83996	48.6177	32.0204	2285.1	26.1859	184.414	47.0428	0	15.7865	0	16.5907	0	104.959	105.083	1.57986	190.255	190.255	2.30819	105.083	12.4981	25.0118	378.155	39.8654	173.636	30.9462	19.876	30.9462	18.455	17.6151	15.1462	31.5523	23.4829	64.6176	229.919	33.5252	180.67	118.382	21.3791	35.5213	52.839	93.2885	28.8082
	calyx-AH-5	156.482	828.299	260.513	622.624	279.451	175.238	8.43959	52.9553	55.1875	3846.27	31.5762	380.002	96.9714	0	43.6536	0	30.3741	0	194.207	169.736	2.63908	346.09	346.09	4.20502	169.736	13.0362	18.1866	1074.65	23.2319	287.644	68.2754	287.644	68.3418	28.6289	33.867	18.8335	50.0997	38.9715	148.454	348.327	52.9625	373.036	222.4	33.1643	73.2276	72.6	199.495	97.1313
	calyx-AH-6	283.758	805.43	232.833	483.247	245.561	171.622	7.86954	55.8315	56.4196	2949.82	29.6254	303.858	90.8473	0	38.8586	0	27.8826	0	185.285	147.289	2.83208	295.386	295.386	3.36152	147.289	12.2148	19.8488	881.404	25.3921	233.522	60.5605	233.522	60.5605	24.1324	29.0079	20.0706	52.9093	36.7678	114.073	368.703	53.0101	400.49	246.734	31.1553	59.6649	90.5147	182.242	83.5473
	calyx-SC-1	251.137	1224.36	767.544	632.67	197.461	221.231	8.23886	47.8691	33.1336	3411.41	22.7785	246.23	80.5067	0	33.3006	0	23.4661	0	162.579	187.084	2.13109	354.817	354.817	8.32176	187.084	11.7046	15.4788	541.068	36.9984	198.785	36.1343	198.785	36.1343	21.8834	25.0484	21.3629	46.5021	31.2305	99.3017	182.906	40.5444	157.956	158.877	21.7767	76.9076	74.4742	153.283	119.825
	calyx-SC-2	234.088	769.833	246.229	451.208	235.605	231.625	9.93469	57.2334	33.7713	2610.39	25.3988	271.794	97.7583	0	41.4925	0	27.9338	0	188.754	213.342	2.31264	402.386	402.386	9.91375	213.342	11.6628	18.2964	646.221	33.4185	243.671	40.1373	0	40.1373	23.9215	24.7741	21.2467	48.1583	34.4543	94.9766	165.18	47.9995	155.296	153.612	26.8715	84.7742	95.4439	177.592	128.014
	calyx-SC-3	156.991	1230.37	432.488	266.276	197.92	238.537	7.56022	56.9239	36.7055	1700.98	19.6455	266.309	76.6608	0	36.7619	0	25.4555	0	156.066	158.358	2.39286	332.675	332.675	5.68168	158.358	10.9238	14.2231	738.042	36.7566	224.483	41.7977	28.2126	41.7977	24.3589	29.703	19.7824	46.3532	35.8383	114.049	174.77	51.0026	169.935	178.935	23.7783	67.6742	81.7815	201.482	78.9686
	calyx-SC-4	378.062	887.944	247.144	903.688	328.48	249.104	6.87761	49.3991	46.6741	3651.12	26.1116	364.843	106.866	0	52.2099	0	36.2814	0	190.968	210.18	2.52256	418.913	418.913	9.45489	210.18	10.9401	18.3876	938.286	27.0508	296.417	49.8307	24.6545	49.8419	28.7611	30.4214	22.9188	59.3277	42.4675	132.255	214.868	59.5529	206.223	193.067	33.0616	91.2929	96.2035	266.203	139.365
	calyx-SC-5	157.21	1401.68	1074.51	279.13	194.236	188.115	10.5662	60.957	29.0347	1971.87	26.2503	206.371	68.4906	0	27.6014	0	22.3268	0	144.73	162.446	2.09112	306.165	306.165	6.50493	162.446	11.9129	16.1073	519.46	37.1681	208.618	38.0281	208.618	38.063	21.0479	23.9075	18.7535	40.638	30.8936	101.58	190.314	45.5646	147.607	140.454	29.2941	68.4783	62.5534	161.102	79.1175
	calyx-SC-6	112.042	1282.14	752.305	264.102	189.63	174.697	7.67599	55.9204	28.344	2317.99	23.7342	259.484	72.7475	0	32.4205	0	24.2431	0	150.35	162.733	2.15838	347.961	347.961	6.40406	162.733	11.918	14.4826	581.686	30.9707	223.114	39.8548	223.114	39.8548	23.7228	23.5332	19.6966	46.5265	31.6597	96.7029	187.522	42.9389	152.889	157.197	23.6297	69.9662	69.9001	165.418	90.9697
	calyx-SD-1	109.848	487.486	154.853	143.527	186.557	499.097	6.8671	56.9664	32.7621	619.958	34.6243	368.911	126.171	0	49.4827	0	23.9663	0	128.06	291.694	2.17842	418.806	418.806	11.0918	291.694	12.9614	0	537.487	60.496	134.521	42.7584	134.521	42.7584	29.6459	53.1818	21.8568	38.5393	26.3895	119.424	138.26	40.2642	287.631	148.377	26.6098	81.0729	101.004	182.327	63.6661
	calyx-SD-2	160.682	996.082	823.301	312.523	155.686	496.235	9.50448	50.5278	25.953	937.643	42.1764	306.012	88.4365	0	36.9431	0	18.5551	0	99.1125	236.057	1.4721	400.771	400.771	10.3107	236.057	11.6905	0	361.561	60.1845	157.721	31.4739	157.721	31.4739	24.8272	41.4885	18.1129	42.5028	26.0424	112.245	132.636	34.1883	154.541	111.603	20.5284	90.111	69.9365	124.201	50.8771
	calyx-SD-3	430.699	595.142	422.173	1321.54	293.533	569.677	6.95666	48.4511	29.2854	1597.63	26.0403	384.642	123.601	0	47.0772	0	24.0844	0	114.087	262.595	1.59016	426.099	426.099	15.4884	262.595	12.2211	12.6092	411.209	62.4454	169.852	37.9083	135.558	37.9321	29.7012	54.9397	17.3834	35.629	24.7742	111.924	94.1987	37.1686	228.763	115.867	28.3311	92.3367	72.3093	186.415	56.2301
	calyx-SD-4	268.705	1162.27	1172.17	400.083	259.49	547.262	6.81433	47.2352	26.7004	1049.14	44.5495	220.846	89.8438	0	29.0347	0	21.9898	0	100.492	224.99	1.92822	345.278	345.278	10.2322	224.99	10.8182	0	346.098	55.3519	132.814	38.9482	132.848	38.9583	26.0218	33.1662	15.2193	33.2306	25.4936	110.709	118.392	33.2608	135.415	112.911	19.4464	89.3919	46.66	130.566	34.4647
	calyx-SD-5	270.368	1241.26	1502	168.268	180.205	640.878	8.64633	51.9107	33.4213	515.183	55.9145	239.641	83.6464	0	28.8107	0	14.1837	0	97.7567	227.05	1.59162	303.067	303.067	10.331	227.05	11.3573	0	317.362	55.7519	96.4696	33.9238	96.4696	33.9365	23.4496	49.277	17.5751	33.2888	24.3632	76.3957	127.728	32.7406	180.872	125.891	24.4354	85.8741	54.3738	104.03	44.782
	calyx-SD-6	329.12	576.651	176.497	706.375	295.516	443.548	7.41151	51.3094	29.3872	701.194	32.2682	375.798	114.169	0	43.8966	0	27.1792	0	107.129	277.99	1.89598	428.884	428.884	14.4218	277.99	12.3922	0	506.197	57.3973	177.302	41.395	177.302	41.395	29.1825	46.4986	18.794	40.1112	29.9626	139.472	130.19	40.9529	270.215	129.285	28.4448	132.193	65.0418	182.377	45.5725
	calyx-SX-1	205.891	823.261	428.946	407.345	161.537	168.883	7.24066	52.7443	23.8788	2093.02	31.3835	222.198	67.0779	0	27.0241	0	19.0539	0	135.915	151.898	2.05146	301.731	301.731	6.39998	151.898	11.3738	16.4251	445.94	33.698	162.691	32.2822	162.691	32.2822	19.6048	22.0725	18.3689	42.1286	27.8212	84.5277	171.544	38.1039	134.437	155.786	26.8512	63.5367	62.5133	120.659	79.1239
	calyx-SX-2	213.003	653.746	219.387	363.26	222.467	222.085	8.94689	51.8844	23.198	1883.34	29.9418	283.646	85.8555	0	36.9754	0	24.0834	0	153.177	181.056	2.40858	340.187	340.187	8.0325	181.056	11.5975	16.9327	587.223	30.3689	196.522	37.8366	20.9954	37.8477	21.7341	23.4825	20.0515	45.9334	31.3284	82.4257	160.902	45.1461	149.286	165.819	25.8924	70.5985	83.0103	150.551	98.4813
	calyx-SX-3	143.14	1131.33	363.897	184.279	184.982	226.1	0	49.8466	24.9824	1216.35	29.1501	239.852	63.3458	0	30.0619	0	21.6879	0	133.296	130.423	2.22193	279.638	279.638	4.72412	130.423	11.6804	13.3134	569.03	33.8876	183.921	39.346	25.015	39.346	21.8393	25.2233	17.7123	39.7894	29.9385	98.3998	156.485	42.7332	133.849	165.154	24.3733	51.9424	62.738	159.551	61.3134
	calyx-SX-4	378.303	817.203	213.588	696.737	253.378	215.752	7.31041	50.0046	35.1481	2616.02	22.6489	356.852	93.7625	0	44.9432	0	31.0856	0	168.709	183.177	2.59266	373.547	373.547	7.82711	183.177	12.5088	18.3113	776.929	23.8449	259.312	48.3038	259.312	48.3038	26.33	27.8162	21.6933	53.2424	37.7474	121.071	223.637	54.1758	215.106	187.585	30.0662	78.8125	81.5052	207.528	118.935
	calyx-SX-5	0	1280.81	1033.42	241.049	172.491	23.6557	8.49088	53.0628	25.7757	1557.83	30.4747	198.211	61.2153	0	23.6776	0	19.8803	0	124.853	134.203	2.19844	266.356	266.356	5.41226	134.203	12.0044	18.1734	456.336	35.7813	173.42	37.2104	173.42	37.2104	20.5547	21.0115	18.7171	37.371	28.4794	88.2102	173.868	41.1434	136.506	128.154	17.7822	56.9454	60.4336	141.791	58.0693
	calyx-SX-6	143.904	1396.23	693.622	253.753	195.407	180.952	7.30642	56.1317	26.9066	2109.56	28.8823	284.293	71.7583	0	30.5938	0	23.0371	0	142.082	152.454	2.43222	321.954	321.954	5.85666	152.454	10.9079	14.1742	547.075	30.7714	199.127	33.7852	199.127	33.7852	20.2739	22.166	19.1093	43.6543	31.727	99.5653	192.405	41.2836	156.198	155.866	26.5845	61.6195	68.6691	143.89	79.3955
	stamen-AH-1	0	75.9539	77.7606	85.67	404.789	1613.01	13.7233	78.4307	16.3866	427.027	180.988	463.023	358.783	0	17.7621	0	11.4408	51.3263	293.54	271.944	2.85174	58.9741	58.9741	21.8239	271.944	262.897	49.0435	60.5386	193.02	143.493	776.42	143.493	776.42	57.4522	36.4561	14.5564	17.2554	35.3432	48.4191	28.0677	72.5257	13.4089	24.2814	13.6044	21.4596	320.88	47.7167	72.5787
	stamen-AH-2	0	50.3129	87.8592	61.0257	291.451	1478.17	13.4887	97.9506	16.0957	430.896	253.411	516.504	424.401	0	26.5219	0	17.1471	35.8126	404.172	351.849	3.9752	92.6806	92.6806	30.9586	351.849	176.45	35.3981	67.0398	109.319	125.82	543.411	125.82	543.411	44.9612	29.8349	14.1692	17.0252	48.1187	64.1686	35.1432	60.9824	17.8546	47.7133	13.6005	20.9417	458.951	61.5671	91.4384
	stamen-AH-3	0	70.2892	90.6379	82.7895	378.139	1550.8	14.0879	86.5984	14.1079	537.459	222.269	497.125	351.167	0	15.9857	0	10.4056	47.6227	321.222	246.257	2.80363	62.6825	62.6825	21.1713	246.257	227	46.2452	58.3929	140.538	142.271	713.114	142.271	713.114	58.1989	34.638	14.5238	16.461	33.0245	53.0545	29.6319	73.1755	15.1798	40.3987	14.042	22.5266	307.683	43.7992	70.6428
	stamen-AH-4	0	70.7532	64.4568	121.033	436.62	1546.69	14.3633	70.9738	27.2932	695.828	151.519	435.893	167.471	0	4.90975	0	3.68292	57.2131	125.149	110.312	1.00461	22.3427	22.3427	5.80783	110.312	295.506	55.2806	34.6835	153.052	148.85	899.911	148.85	899.911	63.6807	42.4479	14.7123	15.6023	20.833	31.3139	16.3442	79.594	12.0854	30.8874	13.9923	19.8021	108.305	20.8061	25.6128
	stamen-AH-5	0	56.3722	86.0401	72.8886	329.646	1624.82	12.5259	87.236	12.4975	536.965	235.014	439.486	369.723	0	18.5674	0	12.0251	43.8005	323.199	277.521	2.68042	67.4364	67.4364	23.1539	277.521	218.939	41.9943	55.9882	127.423	140.003	704.952	140.003	704.952	52.7337	31.855	14.5092	17.6144	37.099	57.5339	28.6485	71.044	14.5001	41.3604	14.1872	19.2961	334.227	53.4956	72.3824
	stamen-AH-6	0	53.4224	81.7605	69.9946	447.282	1626.68	12.708	78.6737	16.5137	544.849	232.286	470.804	340.566	0	16.0758	0	10.6891	43.2304	309.192	255.024	2.77529	56.9245	56.9245	20.602	255.024	207.888	40.644	51.9259	124.871	130.007	668.723	130.007	668.723	54.6776	32.7112	14.4596	16.1324	33.3909	50.269	26.4552	68.4433	14.5537	40.6952	12.0598	20.336	301.156	56.9291	57.1619
	stamen-SD-1	0	109.701	81.5085	53.0642	340.265	3836.76	13.4465	66.8012	21.2548	440.346	273.876	86.3115	231.964	0	9.02642	0	6.51616	19.8576	161.788	239.398	1.37777	30.79	30.79	20.9925	239.398	259.616	38.4831	63.0179	184.728	496.443	375.267	496.443	375.267	81.979	54.9625	18.4628	23.6896	32.9801	44.2833	18.4253	69.989	13.8076	36.7529	15.7666	37.0698	236.001	0	27.9331
	stamen-SD-2	0	88.4865	87.806	35.7402	331.001	3378.91	16.592	71.0018	24.2921	388.605	299.149	115.555	254.262	0	12.1746	0	8.60605	20.6749	182.233	267.55	1.65487	37.4259	37.4259	21.8327	267.55	209.719	34.812	67.4949	171.566	456.704	369.872	456.704	369.872	80.5673	88.0505	18.7893	25.0325	33.818	44.9234	22.8223	69.6223	16.3188	40.534	15.2336	40.1102	260.928	0	38.4435
	stamen-SD-3	0	114.863	99.3819	53.9191	319.071	3525.87	13.2082	68.0078	25.2916	420.492	281.444	95.0876	266.247	0	11.6886	0	7.65431	20.4684	174.54	281.289	1.66122	39.9116	39.9116	24.7776	281.289	233.602	31.9762	70.2008	185.641	496.123	364.193	496.123	364.193	95.3572	56.5525	18.8235	24.7609	38.9483	51.0332	18.6162	69.1548	16.7496	33.7671	14.4808	37.743	291.224	0	46.2808
	stamen-SD-4	0	68.063	93.4765	45.7376	338.308	3452.55	13.177	64.9501	17.2209	378.932	273.263	83.3941	227.207	0	9.8132	0	8.14048	23.7966	147.154	246.316	1.46055	37.2802	37.2802	19.2665	246.316	212.671	36.3561	68.3986	177.849	481.545	397.006	481.545	397.006	80.8412	66.2619	19.1092	25.6578	33.6636	40.6184	16.8313	66.1858	13.5503	40.2693	15.3165	40.7532	235.635	0	39.9722
	stamen-SD-5	0	76.39	69.9063	40.515	400.013	3952.31	16.7466	63.7771	26.6684	510.177	225.89	72.0245	180.747	0	6.82337	0	6.73988	25.512	122.501	195.542	1.14936	23.8368	23.8388	14.8133	195.542	231.94	35.6649	67.9535	187.671	477.383	417.053	477.431	417.053	92.6289	112.578	19.575	24.9227	28.8767	35.8896	15.1346	71.3832	13.4234	34.4552	16.4578	37.8906	196.667	0	39.2065
	stamen-SD-6	0	91.9211	73.5924	50.6433	324.9	3657.84	12.2056	63.126	24.5149	539.156	236.352	87.1807	190.836	0	6.76464	0	6.14794	21.2251	128.312	193.394	1.33671	23.5247	23.5247	14.2496	193.394	243.575	36.5286	70.7898	181.71	487.778	391.384	487.778	391.384	97.868	78.9448	19.449	26.3425	28.1173	39.7195	14.9086	69.1656	13.4407	32.6756	15.5948	35.6655	209.612	0	37.5753
	stamen-SX-1	0	56.6681	96.569	39.5742	234.872	1409	13.519	116.007	16.7153	461.571	279.85	358.016	461.942	0	28.7583	6.1547	23.1809	28.264	447.541	384.044	5.19389	97.8163	97.8163	37.7685	384.044	135.368	29.7875	58.6418	135.522	123.052	382.615	123.052	382.615	35.926	27.5168	14.8549	18.098	54.9632	76.6872	33.801	52.3794	15.8475	49.9991	12.8486	21.5593	617.001	56.3455	119.253
	stamen-SX-2	0	49.9578	90.0093	25.7593	202.411	1471.03	10.2327	129.468	17.2372	362.23	308.995	370.86	455.551	0	28.4672	6.56923	27.1513	18.8457	463.901	406.991	5.82648	100.727	100.727	38.3065	406.991	107.395	24.783	57.5579	125.899	114.024	258.621	114.024	258.621	32.8211	23.5519	13.9561	16.2788	57.7105	80.3957	36.2031	49.3092	16.5006	48.6032	13.0251	20.8934	629.815	54.2563	126.792
	stamen-SX-3	0	62.5741	96.1976	50.333	259.185	1420.29	11.5328	113.714	16.1465	509.6	282.915	347.687	426.434	0	23.0239	5.08483	20.3681	33.2739	370.366	345.206	4.54669	86.4205	86.4205	33.1004	345.206	140.97	31.0877	54.2704	140.203	130.531	429.221	130.531	429.221	34.3162	27.7037	14.7192	18.9309	49.7874	70.8732	34.6309	52.7376	16.1086	45.5005	13.7464	20.899	517.6	55.1913	102.72
	stamen-SX-4	0	54.5098	82.7098	65.7831	286.449	1580.63	13.4456	107.681	15.3206	609.161	267.713	328.376	403.129	0	20.2438	4.32807	18.4658	33.893	377.801	329.34	3.80049	72.1123	72.1133	30.4135	329.34	159.792	36.4306	45.2815	154.157	121.664	437.377	121.664	437.235	44.0685	30.2886	15.16	19.2777	44.7553	63.9894	28.0017	60.3547	13.7224	47.0872	13.3512	21.0459	466.456	42.9695	96.0779
	stamen-SX-5	0	54.8492	90.0983	39.4184	221.369	1423.58	12.2212	128.274	17.44	436.141	319.132	392.605	442.027	0	27.4629	5.52007	23.8848	22.5182	435.83	383.78	5.38864	98.2148	98.2172	35.1782	383.78	115.349	25.4735	56.2487	85.7129	104.375	331.092	104.375	331.092	32.388	24.17	14.255	18.1446	52.6869	72.288	32.9467	49.5829	15.7713	52.9279	14.0172	21.2447	580.82	51.7979	117.387
	stamen-SX-6	0	60.208	71.3272	57.4961	292.242	1566.89	11.7454	97.6432	12.1656	577.665	255.37	348.668	385.975	0	18.8631	4.23136	16.0982	37.0183	364.794	313.102	3.64396	69.823	69.823	28.1929	313.102	153.672	35.147	49.2733	115.398	118.703	488.673	118.703	488.673	38.5249	27.8574	14.3843	18.4376	42.2233	58.6779	22.3935	57.0047	14.0254	43.992	12.8839	21.5742	437.835	44.26	89.8808
	QC-ALL-10	592.924	383.459	207.773	290.569	438.964	1364.4	0	75.1127	27.1643	1534.12	119.102	339.692	341.506	2.72991	46.8197	3.10069	37.6793	8.97383	349.18	399.508	4.38315	244.057	244.057	23.0074	399.508	63.2743	18.7483	391.664	70.1659	126.734	147.779	126.734	147.722	42.6173	27.2269	18.5066	30.2874	40.8694	57.613	89.6181	37.847	100.853	118.74	38.0811	54.9612	287.816	121.949	168.278
	QC-ALL-11	776.421	500.501	211.892	303.366	323.014	1464.72	0	67.5008	26.9247	1778.27	87.3547	375.813	352.483	3.0558	49.6067	3.09792	39.7022	9.27967	349.838	405.243	4.59204	249.562	249.562	23.5055	405.243	72.1039	19.6784	428.392	69.7021	126.253	152.014	126.253	152.014	46.9806	28.4132	18.0909	33.6302	42.8192	58.5621	92.7032	40.2466	106.29	120.07	36.5156	57.1303	320.559	131.925	166.857
	QC-ALL-12	694.061	417.737	225.096	312.388	432.505	1450.37	0	65.5165	25.9725	1773.16	79.4126	373.412	365.773	3.06105	50.2912	3.42364	38.8618	9.39362	360.929	407.808	4.42234	246.008	246.011	23.7155	407.808	68.2961	19.2989	432.553	73.8169	130.102	151.913	130.102	151.913	45.2532	29.7968	17.8237	33.7013	42.1517	63.6239	93.0506	40.5286	104.625	120.816	41.2707	62.7704	310.361	136.553	179.693
	QC-ALL-13	663.879	429.602	224.847	292.239	418.729	1468.26	0	62.9014	27.6697	1699.02	89.7483	330.867	353.071	2.97913	49.6723	3.4541	39.7646	9.24095	353.902	405.447	4.58548	243.346	243.349	24.4287	405.447	68.6823	19.7483	430.31	76.7472	135.615	149.68	135.615	149.68	44.9693	27.6682	18.2836	32.9797	45.163	61.2291	95.1863	41.1409	107.138	117.454	35.1336	56.2717	320.083	148.474	184.903
	QC-ALL-2	690.085	408.34	215.948	296.862	266.493	1334.49	0	65.9846	25.2941	1652.89	113.355	362.214	343.645	2.85471	51.8476	3.2876	38.2536	9.83403	344.124	376.636	4.65864	248.452	248.452	21.8896	376.636	66.3429	19.1088	443.123	67.8666	129.088	158.883	129.088	158.883	43.1832	29.104	17.8938	33.6335	40.3746	62.4508	88.3348	37.1818	107.467	127.59	39.026	58.5569	318.714	95.9543	170.151
	QC-ALL-3	652.213	410.539	207.988	229.366	278.093	1372.8	0	72.277	20.2716	1328.72	184.971	326.941	350.453	2.7764	49.5232	3.12191	37.2692	7.78707	326.957	369.035	4.76595	239.972	239.972	21.8609	369.035	63.1434	18.5943	420.966	69.899	119.59	157.338	119.59	157.338	42.7307	28.2699	17.4493	31.2961	37.6469	56.2161	89.9292	36.6579	98.8373	120.425	31.3092	53.3935	304.411	58.5492	139.874
	QC-ALL-4	603.639	395.228	208.547	218.654	395.467	1402.55	0	72.3484	19.0931	1264.88	205.297	323.177	331.193	2.77121	49.6775	3.14135	37.4273	9.21322	314.984	369.794	4.72626	239.88	239.88	21.6364	369.794	64.3785	18.4722	413.42	72.1004	124.149	154.786	124.149	154.786	43.573	25.2798	18.2306	31.6757	39.1416	57.5038	88.8207	38.2561	101.621	129.244	30.7161	55.4995	298.62	58.9913	146.425
	QC-ALL-6	556.85	393.121	184.537	188.516	380.537	1366.42	0	77.6994	19.8506	908.89	208.882	302.491	327.019	2.70521	46.7247	2.78567	36.1495	8.52819	314.897	352.566	4.75815	231.033	231.033	20.9405	352.566	65.096	17.4108	388.744	62.783	121.653	147.837	121.653	147.837	44.9281	26.0164	16.6817	29.9408	35.6137	53.1407	85.3577	34.2853	92.5575	134.776	27.6735	49.3883	278.115	50.8235	140.094
	QC-ALL-7	608.074	436.949	201.54	282.175	452.129	1188.83	0	82.3057	23.4098	1547.09	178.399	363.189	346.807	2.93542	51.1722	3.13727	39.3168	9.48029	322.605	389.444	4.51968	249.113	249.113	10.9694	389.444	67.3976	18.6509	427.775	69.2221	128.918	151.878	128.918	151.878	44.5893	24.5536	17.7429	32.9595	40.6387	60.0124	90.9308	38.3344	103.76	128.873	34.6934	52.0889	290.615	106.414	168.164
	QC-ALL-8	547.328	408.942	207.731	266.999	423.919	1375.41	11.1974	77.0125	24.91	1604.04	141.421	402.442	353.621	3.15323	51.9454	3.08885	38.934	9.70367	352.89	402.268	4.84075	248.733	248.733	21.9273	402.268	62.9034	19.2509	432.775	71.7187	127.3	151.741	127.3	151.741	45.8443	27.3512	18.0748	32.7828	42.7678	59.5099	89.9719	37.7735	105.663	124.85	38.2171	59.2891	314.849	121.963	171.281
	QC-ALL-9	551.283	358.681	182.342	216.717	394.266	1254.98	9.37812	74.8473	23.1552	1508.91	194.576	307.603	329.972	2.85339	40.059	2.65453	35.1875	7.4949	361.25	396.204	4.39434	244.564	244.564	23.0488	396.204	60.5967	17.2592	332.767	60.6058	124.76	145.632	124.76	145.632	43.3383	26.5762	16.5465	28.7749	36.3113	53.1646	75.3598	34.7583	91.984	111.756	35.8394	56.4938	283.12	92.2332	142.011
	QC-petal-1	1264.87	56.9274	77.5276	32.0293	918.94	1536.02	0	53.4899	19.9837	2264.02	127.884	616.917	489.612	5.59085	92.2392	5.13766	115.216	0.240676	538.079	563.962	8.48234	293.153	293.153	37.7022	563.962	10.9722	22.3417	649.934	32.91	668.175	23.5869	668.175	23.5869	72.6446	15.8118	18.238	35.8509	58.2494	76.9748	20.8024	17.8097	12.9626	207.584	86.4857	121.204	468.22	116.337	421.476
	QC-petal-2	1546.46	73.9182	79.7396	33.2253	923.642	1582.92	0	54.092	21.5179	2307.81	98.7199	677.306	492.434	5.79924	90.4764	4.86201	115.019	0.283886	537.157	567.155	8.55631	288.81	288.81	38.5321	567.155	10.7412	21.4053	635.384	32.9649	680.062	22.2318	680.062	22.2151	70.9007	12.5055	18.8972	36.0517	59.1195	75.8597	38.6793	17.839	13.5662	207.312	87.7255	130.44	458.974	120.937	424.666
	QC-petal-3	1697.48	96.6172	87.2865	40.693	947.519	1509.9	0	56.5992	19.4622	2323.79	106.354	686.352	495.238	5.83619	89.9248	5.13765	117.222	0.256683	527.994	577.813	8.73032	269.011	269.011	39.093	577.813	11.1288	20.9331	655.548	31.5329	661.076	24.163	72.6755	24.163	72.6755	18.0856	18.7695	35.4024	57.3144	75.4669	32.0236	30.1805	13.1193	202.095	88.7486	130.87	462.679	125.839	417.324
	QC-petal-4	1515.12	66.6873	72.7289	56.1973	923.879	1540.98	8.75895	55.058	22.1911	2254.62	114.227	633.646	496.975	5.78942	88.5441	5.77257	115.092	0.244193	534.913	565.241	8.21186	275.539	275.539	38.0903	565.241	10.9306	19.8658	659.154	34.1046	690.545	22.8043	690.545	22.8043	66.4597	13.9654	18.7187	36.3978	59.8034	78.4165	37.1383	18.1221	13.0869	207.005	80.6285	130.361	472.092	131.569	429.229
	QC-calyx-1	232.728	1033.03	501.214	437.558	193.529	273.885	7.0319	48.9534	24.4968	1403.35	42.6741	269.679	83.475	0.936502	28.3318	0.658823	23.3239	0.244575	120.739	199.719	2.09872	298.458	298.458	7.82645	199.719	11.5245	0	449.732	38.9116	188.878	33.6249	188.878	33.6249	22.4286	26.6041	17.8317	36.0623	46.2373	109.27	194.592	40.1328	249.822	146.776	27.4559	71.7441	58.8304	149.931	79.0735
	QC-calyx-2	238.778	1084.81	505.228	488.637	171.999	211.125	0	49.4338	35.0945	1825.86	18.1915	202.046	77.4923	0.889888	26.7383	0.651443	21.3199	0.279161	117.957	186.782	1.5935	289.97	289.97	3.02227	186.782	11.4494	12.4736	425.853	39.5478	175.597	31.2956	175.597	31.2956	21.3495	25.9049	16.8854	34.6918	30.3304	101.604	198.703	36.4703	240.168	136.804	25.3884	63.8613	54.9733	139.418	84.8928
	QC-calyx-3	296.498	1223.03	548.066	616.162	206.758	292.709	6.60208	43.7758	43.6817	2250.17	22.3989	251.294	86.8936	0.998224	31.4835	0.761666	25.2969	0.282465	133.301	209.043	1.71963	336.43	336.43	8.7993	209.043	11.128	13.1997	481.488	41.6944	201.682	35.1215	201.682	35.1215	24.0787	28.5271	18.2008	38.8239	31.4112	117.08	200.644	41.817	287.894	146.255	32.0414	72.9315	66.7177	172.423	102.744
	QC-calyx-4	201.978	898.036	548.583	514.352	193.713	261.88	7.80846	43.5666	41.1623	1846.66	28.4513	252.001	78.853	0.949607	28.6777	0.627848	24.7189	0.255435	137.679	224.418	1.76342	343.927	343.927	8.54455	224.418	11.2838	12.6104	432.472	39.9171	197.49	33.2837	45.798	33.2837	23.8149	28.3841	17.7508	36.3311	41.7871	86.4212	195.489	39.6438	268.042	141.162	30.1517	76.3764	60.0369	140.791	105.024
	QC-stamen-1	4.2285	59.2526	82.4047	63.1009	323.622	2472.55	14.0185	79.7535	18.0485	408.289	169.005	269.445	345.429	2.59645	17.5466	3.44822	12.8718	34.3136	307.367	285.292	2.76231	63.1209	63.1209	24.7027	285.292	212.837	39.3487	63.6396	125.823	263.369	512.124	263.369	512.124	66.7478	46.5884	16.0266	21.6368	40.0747	54.3698	23.7445	65.4522	14.8384	38.1465	14.6661	24.3985	360.628	55.5647	77.0637
	QC-stamen-2	3.89309	68.6129	75.1167	58.7388	415.504	2320.22	12.5607	90.7993	14.9532	486.642	242.668	254.654	347.425	2.79561	16.4653	3.40413	12.2673	33.1791	310.668	289.264	2.90357	62.7804	62.7804	24.106	289.264	204.572	37.1104	59.0053	169.744	244.906	497.74	244.906	497.74	58.6998	43.0145	15.874	21.41	39.9405	52.8847	24.3659	63.393	13.3918	43.6288	14.857	26.2945	352.203	44.6051	55.8582
	QC-stamen-3	4.01271	64.1674	82.0091	56.38	318.48	2413.67	0	95.1721	13.4948	600.599	251.729	237.143	335.651	2.73348	15.5982	3.18421	13.07	31.6475	310.137	276.503	2.91453	61.1615	61.1615	23.412	276.503	196.467	36.6645	57.3503	115.254	270.346	476.238	270.356	476.238	59.1744	44.0351	16.1513	19.902	39.1115	50.9514	23.5553	65.5527	14.4626	42.1527	15.1386	26.7743	341.413	44.6412	65.0458
[truncated: 21 more columns]
